# Supplementary material for: Quantitative Risk Assessment of Five Foodborne Viruses in Shellfish Based on Multiplex qPCR
Source: Foods. 2023 Sep 17;12(18):3462. doi: 10.3390/foods12183462 (PMC10530164; doi:10.3390/foods12183462)
Supplement: Supplementary file 1 [file foods-12-03462-s001.zip]

Archive with 1 entries (1 files):
- foods-2609015-supplementary.pdf
